# Supplementary material for: Learning enhances encoding of time and temporal surprise in mouse primary sensory cortex
Source: Nat Commun. 2022 Sep 20;13:5504. doi: 10.1038/s41467-022-33141-y (PMC9489862; doi:10.1038/s41467-022-33141-y)
Supplement: Supplementary file 4 — Source Data [file 41467_2022_33141_MOESM4_ESM.xlsx]

## Sheet: Fig1c
# correct trials each session (mouse 1)	100	151	79	56	75	88	128	47	76	110	35	62	59	125	97	110	138	154	143
# correct trials (mouse 2)	102	77	40	80	32	69	104	31	157	59	93	138	113	119	112	196	155	39	67
# correct trials (mouse 3)	119	50	50	113	63	37	27	43	40	86	81	118	78	151	125	72	73	31	62
# correct trials (mouse 4)	92	69	116	129	187	135	121	167	180	38	80	77	83	20	169	88	116	216	159
# correct trials (mouse 5)	101	72	175	98	194	67	82	134	194	229	147	49	81	165	171	152	98	207	201
# correct trials (mouse 6)	98	86	130	108	159	112	81	165	96	136	69	136	73	90	38	120	149	78	161
# correct trials (mouse 7)	69	114	96	221	112	166	216	134	124	86	36	72	67	136	193	94	149	119	118
# correct trials (mouse 8)	90	66	57	98	103	28	60	115	145	106	156	60	111	86	135	72	157	72	110
# correct trials (mouse 9)	43	64	99	150	153	187	132	108	127	122	188	175	164	162	127	108	75	90	160
# correct trials (mouse 10)	65	83	70	119	81	94	112	129	103	105	144	123	123	91	98	141	59	34	101
Total # trials each session (all mice)	1810	1625	1650	2082	1992	1647	1711	1552	2075	1741	1661	1638	1470	1689	1871	1619	1643	1516	1785
Total # trials each session (mouse 1)	219	278	147	115	154	162	196	65	124	190	51	83	85	180	134	148	187	246	169
Total # trials (mouse 2)	219	177	72	149	57	112	176	45	269	96	185	225	197	202	187	277	193	80	103
Total # trials (mouse 3)	238	85	91	221	134	81	59	86	82	135	115	171	119	226	175	102	113	56	92
Total # trials (mouse 4)	197	135	200	247	301	235	174	221	265	63	130	137	117	25	295	113	169	268	222
Total # trials (mouse 5)	221	130	318	170	300	129	145	209	372	370	222	100	112	240	241	207	129	287	238
Total # trials (mouse 6)	180	179	214	185	247	224	143	235	173	184	118	247	121	133	88	155	205	108	269
Total # trials (mouse 7)	131	224	156	343	217	225	304	176	172	176	73	131	109	191	257	133	177	161	196
Total # trials (mouse 8)	176	136	118	183	191	61	116	164	225	166	249	94	153	145	202	135	275	133	133
Total # trials (mouse 9)	93	130	180	253	256	237	193	144	203	193	275	238	219	195	149	152	110	123	204
Total # trials (mouse 10)	136	151	154	216	135	181	205	207	190	168	243	212	238	152	143	197	85	54	159

## Sheet: Fig2b
	Transients/cell (early day)	Transients/cell (expert day)
mouse 1	7	9.5
mouse 2	9	14.5
mouse 3	12.5	20
mouse 4	8	10
mouse 5	10	20
mouse 6	6	10
mouse 7	6	16
mouse 8	6	13
mouse 9	6	12
mouse 10	1	21

## Sheet: Fig2f
		Early day # cells per response profile:						Expert/late day # cells per response profile:
Conditioned mice		none	off	on	on_off	rew		none	off	on	on_off	rew
mouse 1		70	0	8	0	4		21	13	37	26	8
mouse 2		57	5	0	0	0		29	11	7	6	0
mouse 3		258	0	1	0	1		68	52	104	29	0
mouse 4		128	6	0	0	2		10	17	84	37	2
mouse 5		29	4	5	8	4		31	3	87	6	1
mouse 6		27	19	44	68	1		21	11	48	6	5
mouse 7		21	25	11	34	0		33	28	8	32	0
mouse 8		68	18	8	3	5		43	8	36	4	6
mouse 9		26	6	31	24	1		7	21	38	6	0
mouse 10		80	10	39	3	1		10	32	11	8	1
Repeated exposure mice		none	off	on	on_off	rew		none	off	on	on_off	rew
mouse 1		24	26	29	39	0		21	38	16	38	2
mouse 2		38	19	18	9	0		55	27	2	2	0
mouse 3		32	51	16	14	1		87	14	10	3	0
mouse 4		83	3	7	0	0		67	3	28	2	0
mouse 5		31	5	95	16	0		64	2	18	5	0
mouse 6		33	1	45	2	1		50	2	21	6	0
mouse 7		76	33	26	3	0		37	0	20	0	0

## Sheet: Fig4a
	Early decoder performance (stimulus)	Expert decoder performance (stimulus)
mouse1	0.758333	0.988636
mouse2	0.579762	0.811184
mouse3	0.610068	1
mouse4	0.701923	0.915461
mouse5	0.797619	0.898026
mouse6	0.825	0.966801
mouse7	0.990385	0.98913
mouse8	0.976562	0.965278
mouse9	0.713542	0.916214
mouse10	0.781339	0.896354

## Sheet: Fig4b
	Early decoder performance (choice)	Expert decoder performance (choice)
mouse1	0.541146	0.7875
mouse2	0.5	0.800551
mouse3	0.577381	0.817308
mouse4	0.604167	0.76875
mouse5	0.630435	0.786184
mouse6	0.526786	0.760833
mouse7	0.551282	0.767857
mouse8	0.642708	0.714461
mouse9	0.53125	0.909211
mouse10	0.716486	0.764286

## Sheet: Fig5b
	early: # time bins with above-chance stimulus decoding	expert: # time bins with above-chance stimulus decoding	early: # time bins with above-chance choice decoding	expert: # time bins with above-chance choice decoding
mouse1	8	15	0	11
mouse2	19	18	2	17
mouse3	1	17	0	13
mouse4	12	19	0	17
mouse5	0	20	0	9
mouse6	10	16	0	18
mouse7	11	13	4	8
mouse8	0	12	0	12
mouse9	16	17	0	9
mouse10	6	20	0	15

## Sheet: Fig8b
cell #	dF/F normal offset	dF/F delayed offset
0	0.66084	1.99031
1	1.30154	1.97377
2	0.498237	1.93441
3	0.430067	0.233865
4	2.5413	0.912178
5	0.411621	0.533873
6	0.274439	0.736069
7	0.346529	0.439009
8	0.468182	0.569412
9	0.30399	0.489815
10	0.238382	0.223305
11	0.32448	0.446938
12	0.298187	0.310142
13	0.428908	0.292798
14	0.237229	0.656807
15	0.291291	0.280506
16	0.279173	0.484753
17	0.30502	0.377806
18	0.362267	0.54743
19	0.232448	0.272089
20	0.397964	0.57446
21	0.330786	0.678796
22	0.210374	0.243129
23	0.575239	0.48301
24	0.214156	0.573403
25	0.192044	0.185141
26	0.257778	0.26824
27	0.315179	0.549378
28	0.417403	0.534123
29	0.252016	0.272765
30	0.501118	0.645414
31	0.296703	0.49069
32	0.317317	0.401851
33	0.264815	0.285001
34	0.247162	0.21346
35	0.368994	0.728338
36	0.291301	0.599841
37	0.272912	0.274662
38	0.266688	0.289885
39	0.449447	0.479209
40	0.2499	0.340818
41	0.22465	0.19667
42	0.319272	0.610761
43	0.343042	0.476745
44	0.26743	0.319485
45	0.291013	0.338228
46	0.225211	0.270232
47	0.320578	0.328881
48	0.279124	0.497758
49	0.384169	0.505723
50	0.277089	0.638921
51	0.345324	0.430836
52	0.324363	0.49609
53	0.313416	0.448961
54	0.233904	0.298256
55	0.343209	0.326239
56	0.255627	0.436223
57	0.314706	0.617666
58	0.243153	0.552932
59	0.27035	0.543765
60	0.270835	0.56535
61	0.273249	0.399332
62	0.301996	0.406626
63	0.297465	0.355481
64	0.310049	0.489057
65	0.216684	0.405237
66	0.250175	0.312964
67	0.408373	0.373698
68	0.382438	0.535053
69	0.345882	0.316766
70	0.337212	0.34763
71	0.322786	0.493135
72	0.244067	0.297905
73	0.32447	0.401423
74	0.247159	0.457585
75	0.403527	0.569307
76	0.540411	0.66863
77	0.531514	1.71244
78	1.23337	1.45589
79	0.467903	1.60858
80	0.787944	0.398006
81	0.504341	0.916693
82	0.54374	0.892625
83	0.547936	0.861811
84	0.344899	0.775224
85	0.495781	0.512744
86	0.299919	0.594914
87	0.267081	0.671565
88	0.309811	0.589974
89	0.2849	0.257002
90	0.162315	0.197007
91	0.24434	0.325989
92	0.286429	0.286393
93	0.30553	0.274173
94	0.210706	0.268121
95	0.280269	0.352835
96	0.294911	0.443768
97	0.210926	0.279061
98	0.324051	0.674847
99	0.300803	0.463056
100	0.166039	0.178378
101	0.175383	0.289586
102	0.253034	0.24425
103	0.1845	0.272734
104	0.327835	0.347964
105	0.228397	0.370533
106	0.379427	0.613153
107	0.208471	0.267752
108	0.214045	0.203328
109	0.319055	0.436571
110	0.17529	0.189083
111	0.287882	0.294323
112	0.353123	0.440068
113	0.247122	0.272353
114	0.275232	0.246784
115	0.234316	0.234329
116	0.25472	0.297514
117	0.224563	0.383085
118	0.335135	0.511086
119	0.276943	0.454621
120	0.246139	0.396253
121	0.292413	0.45325
122	0.192208	0.231974
123	0.182077	0.165158
124	0.177434	0.228754
125	0.408418	0.626387
126	0.169629	0.201475
127	0.261146	0.210591
128	0.363783	0.37771
129	1.16881	1.17256
130	2.61225	3.23943
131	2.41181	2.57235
132	1.28768	1.92776
133	0.517071	0.74833
134	2.30802	2.84553
135	0.216146	0.159061
136	1.41841	1.42431
137	1.42212	1.43264
138	1.9324	1.36692
139	0.492429	0.831169
140	1.13374	0.663798
141	1.31986	1.55179
142	0.710466	0.191241
143	0.985238	1.24089
144	0.189908	0.205383
145	2.99023	3.1311
146	0.759236	0.443467
147	0.277604	0.377989
148	2.8536	3.07516
149	0.16882	0.29331
150	0.23822	0.17933
151	0.25442	0.197455
152	0.336373	1.85453
153	1.78369	1.585
154	0.185412	0.339013
155	0.188073	0.159865
156	0.194656	0.240062
157	0.309021	0.75266
158	0.208996	0.34797
159	0.891072	1.24436
160	0.223468	0.270441
161	0.282253	0.182286
162	0.22477	0.74018
163	0.195252	0.148812
164	0.716861	0.919404
165	0.594031	0.525538
166	0.171409	0.485031
167	0.169522	0.222009
168	0.18896	0.282065
169	1.13133	1.2852
170	0.275517	0.285776
171	0.223607	0.487102
172	0.225468	0.483156
173	0.70252	0.483109
174	0.213243	0.215984
175	0.683598	0.342382
176	0.305959	0.429079
177	0.19841	0.317776
178	0.249594	0.242907
179	0.330424	0.249656
180	0.277281	1.36878
181	0.298565	0.932147
182	0.209143	0.398973
183	0.19876	0.734599
184	0.193107	0.7896
185	0.190526	0.653379
186	0.361207	0.323044
187	0.179472	1.02315
188	0.235516	0.210112
189	0.299018	0.269109
190	0.165125	0.248305
191	0.281302	0.260867
192	0.263169	0.270001
193	0.296971	0.301578
194	0.264764	0.283012
195	0.234106	0.261384
196	0.458906	0.428318
197	0.22529	0.225192
198	0.174021	0.247015
199	0.293755	0.30151
200	0.178298	0.152827
201	0.194256	0.214134
202	0.236087	0.177827
203	0.334185	0.265171
204	0.184538	0.213902
205	0.263124	0.53609
206	0.302103	0.303506
207	0.335835	0.303042
208	0.252217	0.155442
209	0.209245	0.306322
210	0.277848	0.260759
211	0.36443	0.590786
212	0.25216	0.261052
213	0.252627	0.530338
214	0.144939	0.233122
215	0.368735	0.52428
216	0.26035	0.290731
217	0.998584	0.625403
218	0.409485	0.328426
219	0.464696	0.694987
220	0.268815	0.388243
221	0.350696	0.364563
222	0.215965	0.371694
223	0.192242	0.193563
224	0.245459	0.215354
225	0.191738	0.20866
226	0.190168	0.164628
227	0.167476	0.157421
228	0.136427	0.126388
229	0.273799	0.208787
230	0.34851	0.471333
231	0.370693	0.589254
232	0.149339	0.174025
233	0.275927	0.258037
234	0.277628	0.271557
235	0.239949	0.259589
236	0.295198	0.292387
237	0.149888	0.200495
238	0.322978	0.310817
239	0.234852	0.272158
240	0.167904	0.189165
241	0.17141	0.160274
242	0.269671	0.269751
243	0.284874	0.260433
244	0.184286	0.302287
245	0.129891	0.183049
246	0.217717	0.305982
247	0.174954	0.18743
248	0.167622	0.176111
249	0.353896	0.461082
250	0.177523	0.158115
251	0.228182	0.202514
252	0.25818	0.216981
253	4.58764	4.43361
254	0.880881	0.690261
255	2.05664	1.60549
256	1.08422	0.769569
257	0.575887	0.300047
258	0.560965	1.05155
259	0.946217	2.44883
260	3.83022	3.61001
261	1.45303	0.680043
262	1.18302	2.24068
263	0.23935	0.647183
264	0.67761	0.519123
265	0.211229	0.266576
266	1.55196	0.780351
267	0.149727	0.213735
268	2.19789	2.15811
269	0.427457	0.188893
270	1.00869	0.422802
271	0.668572	1.10724
272	0.168052	0.277914
273	1.00027	1.19894
274	1.9931	1.56028
275	0.18263	0.357665
276	0.255076	0.171688
277	0.164479	0.264892
278	0.162142	0.242533
279	0.262197	0.433045
280	0.446168	0.272357
281	0.217457	1.10036
282	0.781916	1.46496
283	1.52683	1.2962
284	0.254579	2.24287
285	0.13482	0.158957
286	1.2226	1.19864
287	0.219018	1.04586
288	0.472563	0.478252
289	0.163456	0.243497
290	0.151282	0.182242
291	0.165915	0.195016
292	0.679641	0.438959
293	0.511813	0.749766
294	0.158582	0.225129
295	0.68816	0.353903
296	0.222274	0.188808
297	0.187515	0.31956
298	0.174379	0.423258
299	0.195351	0.364191
300	0.503752	0.340265
301	0.183031	0.208599
302	0.238616	0.248389
303	0.219872	0.471725
304	0.333191	0.218588
305	0.792986	0.899796
306	0.164975	0.180783
307	0.275345	0.444154
308	0.21636	0.535489
309	0.224019	1.36556
310	0.182125	0.328489
311	0.779327	0.727823
312	0.49632	0.428192
313	0.179276	0.541957
314	0.17557	0.679764
315	0.223515	0.276186
316	0.220061	0.232978
317	0.287238	0.172842
318	0.169566	0.174841
319	0.221168	0.240414
320	0.299942	0.682672
321	0.149951	0.237299
322	0.38591	0.328657
323	0.199987	0.287839
324	0.163543	0.316978
325	0.246756	0.21928
326	0.392024	0.234861
327	0.184436	0.139299
328	0.149442	0.156935
329	0.223758	0.362114
330	0.560286	1.09943
331	0.14459	0.768002
332	0.224421	0.294669
333	0.768587	0.643277
334	0.143054	0.164111
335	0.157462	0.267958
336	0.329731	0.278694
337	0.342972	0.402934
338	0.147674	0.148372
339	0.364101	0.320606
340	0.214463	0.182495
341	0.15736	0.1802
342	0.207303	0.98813
343	0.219393	0.245052
344	0.301414	0.201361
345	0.179867	0.171175
346	1.12626	0.950313
347	0.208116	0.220835
348	0.224731	0.246243
349	0.167012	0.187167
350	0.216839	0.198646
351	0.146562	0.296144
352	0.195855	0.208369
353	0.14264	0.714697
354	0.312718	0.304766
355	0.202618	0.413718
356	0.85304	1.21151
357	0.330865	0.276157
358	0.236616	0.258242
359	0.40999	0.605713
360	0.178799	0.244037
361	0.267671	0.443841
362	0.194719	0.288086
363	0.109415	0.275416
364	0.253109	0.236074
365	0.171045	0.165425
366	0.140707	0.121741
367	0.25602	0.417339
368	0.147608	0.159279
369	0.19891	0.386124
370	0.138363	0.171612
371	0.256416	0.247531
372	0.139511	0.179152
373	0.270473	0.24481
374	0.205987	0.247588
375	0.218825	0.296449
376	0.154131	0.139646
377	0.215463	0.224006
378	0.260502	0.365826
379	0.183494	0.231446
380	0.229212	0.198258
381	0.26482	0.581836
382	0.144589	0.154856
383	0.235606	0.239818
384	0.173919	0.233902
385	0.176879	0.192196
386	0.167831	0.166782
387	0.159731	0.270877
388	0.177181	0.188639
389	0.187453	0.19136
390	0.231871	0.438092
391	0.136724	0.260556
392	0.454052	0.811582
393	0.28515	0.367229
394	0.455534	0.417455
395	0.456935	0.526114
396	0.373325	0.39393
397	0.52714	0.70474
398	0.435969	0.443443
399	0.421737	0.732281
400	0.478795	0.55562
401	0.280355	0.31401
402	0.420839	0.679205
403	0.310874	0.358103
404	0.222975	0.32292
405	0.271442	0.307069
406	0.447416	0.722508
407	0.496905	0.51388
408	0.660316	0.843407
409	0.334953	0.459365
410	0.402072	0.584409
411	0.328128	0.361053
412	0.248658	0.321434
413	0.306464	0.328938
414	0.238541	0.230684
415	0.19348	0.168394
416	0.522279	0.647026
417	0.358629	0.537549
418	0.462215	0.646486
419	0.386502	0.699235
420	0.376763	0.5735
421	0.453064	0.478312
422	0.518135	0.647493
423	0.284495	0.410595
424	0.211207	0.20448
425	0.306365	0.44931
426	0.465071	0.459801
427	0.480081	0.738275
428	0.517217	0.770674
429	0.25875	0.278226
430	0.433687	0.762229
431	0.385021	0.592402
432	0.421805	0.728113
433	0.302845	0.369055
434	0.3339	0.337034
435	0.355135	0.32526
436	0.571437	0.569401
437	0.6988	0.730032
438	0.205985	0.22222
439	0.496864	0.700174
440	0.374025	0.571109
441	0.343004	0.577453
442	0.423371	0.577633
443	0.269922	0.316506
444	0.326569	0.493005
445	0.293076	0.480675
446	0.405355	0.623909
447	0.393626	0.476739
448	0.348254	0.377697
449	0.451295	0.701582
450	0.448655	0.49267
451	0.396782	0.462313
452	0.456463	0.591871
453	0.32853	0.336559
454	0.384312	0.378264
455	0.374786	0.532663
456	0.397117	0.755076
457	0.404519	0.457711
458	0.462613	0.433522
459	0.473159	0.557192
460	0.353056	0.491187
461	0.788044	0.861112
462	0.288592	0.532056
463	0.350954	0.474159
464	0.71898	0.56056
465	0.889768	0.299625
466	0.393064	0.363556
467	0.308283	0.283645
468	0.375184	0.442441
469	0.256571	0.39593
470	0.378161	0.65296
471	0.392908	0.376949
472	0.319077	0.335043
473	0.460895	0.523461
474	0.353869	0.814687
475	0.423602	0.62845
476	0.318983	0.357012
477	0.330114	0.292988
478	0.342342	0.515487
479	0.737192	1.07206
480	0.433504	0.6813
481	0.5401	0.885169
482	0.615929	0.667042
483	0.271615	0.29066
484	0.219071	0.212688
485	0.234346	0.312411
486	0.306057	0.407845
487	0.361968	0.567879
488	0.339776	0.340547
489	0.319731	0.337257
490	0.185119	0.225725
491	0.751837	0.758598
492	0.572478	0.82076
493	0.247597	0.305353
494	0.438141	0.467415
495	0.438982	0.424728
496	0.351452	0.587995
497	0.198707	0.20025
498	0.654295	0.738062
499	0.307137	0.515034
500	0.195044	0.180484
501	0.246808	0.265939
502	0.529061	0.61688
503	0.504207	0.670216
504	0.373948	0.503449
505	0.562004	0.820335
506	0.233601	0.292835
507	0.27855	0.255419
508	0.305373	0.423902
509	0.339108	0.406889
510	0.202283	0.191208
511	0.749012	1.12039
512	0.192655	0.181761
513	0.30164	0.448632
514	0.369073	0.376453
515	0.295571	0.314223
516	0.240894	0.2249
517	0.418486	0.490751
518	0.316902	0.373842
519	0.32789	0.42946
520	0.397986	0.373825
521	0.304326	0.314766
522	0.238909	0.285495
523	0.276145	0.250816
524	0.484184	0.522016
525	0.301148	0.399994
526	0.35555	0.505636

## Sheet: Fig8c
cell #	dF/F stimulus onset (delayed offset trials)	dF/F delayed offset
0	2.97658	1.99031
1	1.96549	1.97377
2	0.271535	1.93441
3	0.216602	0.233865
4	2.41179	0.912178
5	0.620809	0.533873
6	0.416473	0.736069
7	0.327645	0.439009
8	0.369899	0.569412
9	0.302736	0.489815
10	0.228709	0.223305
11	0.414159	0.446938
12	0.28468	0.310142
13	0.308308	0.292798
14	0.2347	0.656807
15	0.16167	0.280506
16	0.350861	0.484753
17	0.213787	0.377806
18	0.281765	0.54743
19	0.352407	0.272089
20	0.247644	0.57446
21	0.393185	0.678796
22	0.250469	0.243129
23	0.24163	0.48301
24	0.306031	0.573403
25	0.153234	0.185141
26	0.273428	0.26824
27	0.321151	0.549378
28	0.364409	0.534123
29	0.254015	0.272765
30	0.563439	0.645414
31	0.342949	0.49069
32	0.350953	0.401851
33	0.210796	0.285001
34	0.219965	0.21346
35	0.303325	0.728338
36	0.38142	0.599841
37	0.186174	0.274662
38	0.246584	0.289885
39	0.471762	0.479209
40	0.312507	0.340818
41	0.248342	0.19667
42	0.296971	0.610761
43	0.367091	0.476745
44	0.306202	0.319485
45	0.316268	0.338228
46	0.281563	0.270232
47	0.326081	0.328881
48	0.410189	0.497758
49	0.385415	0.505723
50	0.310421	0.638921
51	0.35101	0.430836
52	0.35734	0.49609
53	0.347125	0.448961
54	0.200647	0.298256
55	0.319799	0.326239
56	0.255762	0.436223
57	0.356124	0.617666
58	0.313449	0.552932
59	0.250993	0.543765
60	0.388592	0.56535
61	0.278198	0.399332
62	0.322041	0.406626
63	0.280458	0.355481
64	0.25624	0.489057
65	0.247139	0.405237
66	0.295684	0.312964
67	0.396344	0.373698
68	0.30105	0.535053
69	0.414119	0.316766
70	0.250982	0.34763
71	0.259975	0.493135
72	0.207373	0.297905
73	0.552257	0.401423
74	0.401135	0.457585
75	0.352526	0.569307
76	0.884649	0.66863
77	0.610161	1.71244
78	1.03055	1.45589
79	2.41485	1.60858
80	0.924538	0.398006
81	0.436012	0.916693
82	0.338858	0.892625
83	0.175134	0.861811
84	0.414166	0.775224
85	0.451212	0.512744
86	0.420581	0.594914
87	0.217166	0.671565
88	0.404128	0.589974
89	0.231522	0.257002
90	0.216561	0.197007
91	0.278731	0.325989
92	0.265289	0.286393
93	0.215718	0.274173
94	0.214414	0.268121
95	0.251527	0.352835
96	0.379971	0.443768
97	0.162456	0.279061
98	0.517768	0.674847
99	0.336345	0.463056
100	0.174887	0.178378
101	0.227604	0.289586
102	0.22773	0.24425
103	0.149921	0.272734
104	0.330138	0.347964
105	0.234104	0.370533
106	0.523094	0.613153
107	0.351841	0.267752
108	0.200945	0.203328
109	0.387035	0.436571
110	0.15161	0.189083
111	0.21324	0.294323
112	0.303896	0.440068
113	0.215837	0.272353
114	0.230755	0.246784
115	0.181399	0.234329
116	0.291436	0.297514
117	0.307859	0.383085
118	0.379767	0.511086
119	0.313345	0.454621
120	0.315123	0.396253
121	0.304034	0.45325
122	0.21933	0.231974
123	0.186323	0.165158
124	0.283211	0.228754
125	0.525986	0.626387
126	0.15924	0.201475
127	0.323837	0.210591
128	0.298825	0.37771
129	0.534037	1.17256
130	0.976086	3.23943
131	0.478735	2.57235
132	0.701373	1.92776
133	0.492888	0.74833
134	0.159025	2.84553
135	0.708008	0.159061
136	0.46865	1.42431
137	0.615397	1.43264
138	0.504936	1.36692
139	0.179077	0.831169
140	0.796807	0.663798
141	0.413433	1.55179
142	0.210604	0.191241
143	0.257064	1.24089
144	0.182617	0.205383
145	1.21034	3.1311
146	0.579697	0.443467
147	1.11574	0.377989
148	0.657529	3.07516
149	0.521241	0.29331
150	0.708174	0.17933
151	1.04529	0.197455
152	0.928333	1.85453
153	1.07064	1.585
154	0.593302	0.339013
155	0.333301	0.159865
156	0.889835	0.240062
157	0.301143	0.75266
158	1.17124	0.34797
159	0.411414	1.24436
160	0.534645	0.270441
161	0.615924	0.182286
162	1.19043	0.74018
163	0.623768	0.148812
164	0.306452	0.919404
165	0.19166	0.525538
166	0.572523	0.485031
167	0.430148	0.222009
168	0.279165	0.282065
169	0.695705	1.2852
170	0.245537	0.285776
171	0.979823	0.487102
172	0.225328	0.483156
173	0.184609	0.483109
174	0.532651	0.215984
175	0.546608	0.342382
176	0.283998	0.429079
177	0.292108	0.317776
178	0.446068	0.242907
179	0.230533	0.249656
180	0.613299	1.36878
181	0.766467	0.932147
182	0.16548	0.398973
183	0.27646	0.734599
184	0.733155	0.7896
185	0.360226	0.653379
186	0.223904	0.323044
187	0.452576	1.02315
188	0.2103	0.210112
189	0.282613	0.269109
190	0.346862	0.248305
191	0.324039	0.260867
192	0.256504	0.270001
193	0.181631	0.301578
194	0.343083	0.283012
195	0.748487	0.261384
196	0.186049	0.428318
197	0.740248	0.225192
198	0.250736	0.247015
199	1.22062	0.30151
200	0.178161	0.152827
201	0.206886	0.214134
202	0.279531	0.177827
203	0.260549	0.265171
204	0.260468	0.213902
205	0.769802	0.53609
206	0.26314	0.303506
207	0.5597	0.303042
208	0.163679	0.155442
209	0.399213	0.306322
210	0.382925	0.260759
211	0.343317	0.590786
212	0.227504	0.261052
213	0.385997	0.530338
214	0.321815	0.233122
215	0.273834	0.52428
216	0.419744	0.290731
217	0.342993	0.625403
218	0.308365	0.328426
219	0.547738	0.694987
220	0.34096	0.388243
221	0.409599	0.364563
222	0.188211	0.371694
223	0.206727	0.193563
224	0.248203	0.215354
225	0.377845	0.20866
226	0.186903	0.164628
227	0.219921	0.157421
228	0.144046	0.126388
229	0.269403	0.208787
230	0.308091	0.471333
231	0.331071	0.589254
232	0.129723	0.174025
233	0.238138	0.258037
234	0.318589	0.271557
235	0.209943	0.259589
236	0.323952	0.292387
237	0.222685	0.200495
238	0.303398	0.310817
239	0.17255	0.272158
240	0.201479	0.189165
241	0.301706	0.160274
242	0.202593	0.269751
243	0.249267	0.260433
244	0.308564	0.302287
245	0.179751	0.183049
246	0.478845	0.305982
247	0.19131	0.18743
248	0.217237	0.176111
249	0.253482	0.461082
250	0.194367	0.158115
251	0.480284	0.202514
252	0.289302	0.216981
253	1.19738	4.43361
254	0.80458	0.690261
255	0.335311	1.60549
256	0.650263	0.769569
257	0.28924	0.300047
258	0.380451	1.05155
259	0.31608	2.44883
260	1.23503	3.61001
261	0.854898	0.680043
262	0.632129	2.24068
263	0.587349	0.647183
264	0.381661	0.519123
265	1.23286	0.266576
266	0.285927	0.780351
267	0.940527	0.213735
268	0.642751	2.15811
269	0.22609	0.188893
270	0.23591	0.422802
271	0.372459	1.10724
272	0.44149	0.277914
273	0.741668	1.19894
274	1.09191	1.56028
275	0.197551	0.357665
276	0.146137	0.171688
277	1.71928	0.264892
278	0.158196	0.242533
279	0.288009	0.433045
280	0.448461	0.272357
281	1.97861	1.10036
282	0.21679	1.46496
283	0.634326	1.2962
284	0.931797	2.24287
285	0.896405	0.158957
286	0.599038	1.19864
287	1.61426	1.04586
288	0.588281	0.478252
289	0.473431	0.243497
290	0.499385	0.182242
291	0.691199	0.195016
292	0.162248	0.438959
293	0.248154	0.749766
294	0.315575	0.225129
295	0.621045	0.353903
296	0.136758	0.188808
297	0.275976	0.31956
298	0.140751	0.423258
299	0.458184	0.364191
300	0.275779	0.340265
301	0.207372	0.208599
302	0.354767	0.248389
303	0.238656	0.471725
304	0.155749	0.218588
305	0.26117	0.899796
306	0.537574	0.180783
307	0.417908	0.444154
308	0.455366	0.535489
309	2.8052	1.36556
310	0.77674	0.328489
311	0.213492	0.727823
312	0.511877	0.428192
313	0.2535	0.541957
314	0.807709	0.679764
315	0.297367	0.276186
316	0.493996	0.232978
317	0.193826	0.172842
318	0.195858	0.174841
319	0.491163	0.240414
320	0.54123	0.682672
321	0.415119	0.237299
322	1.14357	0.328657
323	0.584405	0.287839
324	0.25791	0.316978
325	0.183966	0.21928
326	0.294105	0.234861
327	0.137872	0.139299
328	0.186887	0.156935
329	0.183139	0.362114
330	0.325686	1.09943
331	0.305766	0.768002
332	0.245638	0.294669
333	0.21992	0.643277
334	0.192897	0.164111
335	0.266222	0.267958
336	0.284238	0.278694
337	0.204233	0.402934
338	0.135053	0.148372
339	0.255065	0.320606
340	0.232331	0.182495
341	0.258772	0.1802
342	0.168143	0.98813
343	0.464322	0.245052
344	0.39725	0.201361
345	0.171223	0.171175
346	0.365375	0.950313
347	0.3307	0.220835
348	0.36874	0.246243
349	0.150367	0.187167
350	0.222337	0.198646
351	0.374912	0.296144
352	0.315852	0.208369
353	0.317373	0.714697
354	0.236532	0.304766
355	0.190624	0.413718
356	0.336668	1.21151
357	0.160348	0.276157
358	0.483632	0.258242
359	0.207716	0.605713
360	0.230918	0.244037
361	0.406356	0.443841
362	0.365884	0.288086
363	0.439523	0.275416
364	0.200103	0.236074
365	0.197247	0.165425
366	0.14709	0.121741
367	0.256726	0.417339
368	0.177586	0.159279
369	0.204931	0.386124
370	0.162314	0.171612
371	0.32473	0.247531
372	0.389082	0.179152
373	0.218938	0.24481
374	0.248992	0.247588
375	0.357986	0.296449
376	0.195358	0.139646
377	0.224687	0.224006
378	0.258647	0.365826
379	0.231305	0.231446
380	0.283855	0.198258
381	0.362376	0.581836
382	0.308909	0.154856
383	0.237382	0.239818
384	0.488071	0.233902
385	0.242784	0.192196
386	0.232498	0.166782
387	0.33581	0.270877
388	0.200258	0.188639
389	0.190658	0.19136
390	0.33266	0.438092
391	0.215165	0.260556
392	0.568327	0.811582
393	0.349511	0.367229
394	0.428909	0.417455
395	0.513999	0.526114
396	0.380815	0.39393
397	0.696795	0.70474
398	0.484292	0.443443
399	0.646891	0.732281
400	0.68827	0.55562
401	0.87873	0.31401
402	0.489224	0.679205
403	0.793817	0.358103
404	1.08833	0.32292
405	0.218805	0.307069
406	0.576172	0.722508
407	0.500616	0.51388
408	0.589206	0.843407
409	0.455162	0.459365
410	0.564448	0.584409
411	0.823313	0.361053
412	0.547833	0.321434
413	0.780611	0.328938
414	0.263332	0.230684
415	0.187586	0.168394
416	0.557837	0.647026
417	0.431943	0.537549
418	0.465418	0.646486
419	0.600728	0.699235
420	0.507318	0.5735
421	0.390614	0.478312
422	0.485092	0.647493
423	0.459995	0.410595
424	0.212613	0.20448
425	0.433494	0.44931
426	0.493554	0.459801
427	0.469767	0.738275
428	0.547514	0.770674
429	0.200005	0.278226
430	0.564356	0.762229
431	0.418616	0.592402
432	0.573945	0.728113
433	0.415662	0.369055
434	0.317621	0.337034
435	0.373154	0.32526
436	0.513229	0.569401
437	0.810708	0.730032
438	0.334842	0.22222
439	0.560948	0.700174
440	0.465757	0.571109
441	0.507137	0.577453
442	0.440245	0.577633
443	0.320878	0.316506
444	0.416308	0.493005
445	0.466962	0.480675
446	0.484787	0.623909
447	0.358732	0.476739
448	0.363721	0.377697
449	0.600731	0.701582
450	0.525779	0.49267
451	0.477618	0.462313
452	0.52017	0.591871
453	0.406827	0.336559
454	0.467527	0.378264
455	0.563112	0.532663
456	0.669428	0.755076
457	0.361552	0.457711
458	0.448504	0.433522
459	0.403319	0.557192
460	0.395911	0.491187
461	0.879724	0.861112
462	0.360297	0.532056
463	0.405672	0.474159
464	0.523901	0.56056
465	0.624562	0.299625
466	2.00634	0.363556
467	0.302167	0.283645
468	0.277152	0.442441
469	0.546074	0.39593
470	0.354994	0.65296
471	0.356659	0.376949
472	0.227054	0.335043
473	0.682012	0.523461
474	0.321885	0.814687
475	0.405488	0.62845
476	0.268247	0.357012
477	0.307658	0.292988
478	0.318777	0.515487
479	0.649709	1.07206
480	0.379788	0.6813
481	0.436499	0.885169
482	0.582052	0.667042
483	0.201645	0.29066
484	0.204472	0.212688
485	0.281052	0.312411
486	0.318121	0.407845
487	0.317596	0.567879
488	0.353461	0.340547
489	0.327504	0.337257
490	0.319975	0.225725
491	0.614561	0.758598
492	0.476003	0.82076
493	0.255216	0.305353
494	0.392618	0.467415
495	0.419488	0.424728
496	0.324337	0.587995
497	0.170551	0.20025
498	0.606285	0.738062
499	0.308442	0.515034
500	0.204806	0.180484
501	0.26264	0.265939
502	0.555063	0.61688
503	0.529018	0.670216
504	0.355363	0.503449
505	0.482118	0.820335
506	0.219453	0.292835
507	0.284934	0.255419
508	0.36894	0.423902
509	0.323592	0.406889
510	0.193249	0.191208
511	0.636122	1.12039
512	0.207938	0.181761
513	0.372985	0.448632
514	0.353924	0.376453
515	0.313556	0.314223
516	0.28493	0.2249
517	0.398761	0.490751
518	0.349115	0.373842
519	0.321869	0.42946
520	0.400753	0.373825
521	0.26569	0.314766
522	0.264815	0.285495
523	0.262393	0.250816
524	0.472436	0.522016
525	0.300285	0.399994
526	0.317023	0.505636

## Sheet: SuppFig4a
	early: stim emd	expert: stim emd
mouse1	0.29078	1.51896
mouse2	1.89529	2.07459
mouse3	0.575672	1.78774
mouse4	0.902828	2.04207
mouse5	0.186932	1.91952
mouse6	1.10553	1.48071
mouse7	1.61856	1.60554
mouse8	0.164075	1.17414
mouse9	1.70165	1.90951
mouse10	0.734444	1.91903

## Sheet: SuppFig4b
	early: choice emd	expert: choice emd
mouse1	0.0995785	0.82659
mouse2	0.156517	0.809618
mouse3	0.312008	1.69941
mouse4	0.137149	0.895371
mouse5	0.128137	0.799665
mouse6	0.27145	0.9901
mouse7	0.439644	1.11533
mouse8	0.0491578	0.82873
mouse9	0.429355	0.78287
mouse10	0.186455	1.09786

[truncated: 7 more sheets: SuppFig4c, SuppFig4d, SuppFig5a, SuppFig5b, SuppFig6b, SuppFig9, SuppFig10a]
